# Supplementary material for: Multiple Daily Rounds of Theta-Burst Stimulation for Tinnitus: Preliminary Results
Source: Medicina (Kaunas). 2021 Jul 23;57(8):743. doi: 10.3390/medicina57080743 (PMC8401076; doi:10.3390/medicina57080743)
Supplement: Supplementary file 1 [file medicina-57-00743-s001.zip]

Archive with 1 entries (1 files):
- medicina-1301339-supplementary.pdf
